# Supplementary material for: The Scavenging Activity of Coenzyme Q10 Plus a Nutritional Complex on Human Retinal Pigment Epithelial Cells
Source: Int J Mol Sci. 2024 Jul 24;25(15):8070. doi: 10.3390/ijms25158070 (PMC11311961; doi:10.3390/ijms25158070)
Supplement: Supplementary file 1 [file ijms-25-08070-s001.zip]

Archive with 1 entries (1 files):
- ijms-3061224-supplementary.pdf
